# Supplementary material for: Mid-Phase Hyperfluorescent Plaques Seen on Indocyanine Green Angiography in Patients with Central Serous Chorioretinopathy
Source: J Clin Med. 2021 Sep 30;10(19):4525. doi: 10.3390/jcm10194525 (PMC8509799; doi:10.3390/jcm10194525)
Supplement: Supplementary file 1 [file jcm-10-04525-s001.zip]

Archive with 1 entries (1 files):
- jcm-1364341-supplementary.pdf
